# Supplementary material for: COVID-19 Vaccine Hesitancy and Its Associated Factors in Japan
Source: Vaccines (Basel). 2021 Jun 17;9(6):662. doi: 10.3390/vaccines9060662 (PMC8234307; doi:10.3390/vaccines9060662)
Supplement: Supplementary file 1 [file vaccines-09-00662-s001.zip]

Archive with 1 entries (1 files):
- vaccines-1212750-supplementary.pdf
